# Supplementary material for: Batch Preparation and Performance Study of Boehmite-Based Electrospun Nanofiber Separators for Lithium-Ion Batteries
Source: Molecules. 2024 Aug 21;29(16):3938. doi: 10.3390/molecules29163938 (PMC11356863; doi:10.3390/molecules29163938)
Supplement: Supplementary file 1 [file molecules-29-03938-s001.zip]

Archive with 1 entries (1 files):
- molecules-3152135-supplementary.pdf
